# Supplementary material for: Antibody-mediated NK cell activation as a correlate of immunity against influenza infection
Source: Nat Commun. 2023 Aug 24;14:5170. doi: 10.1038/s41467-023-40699-8 (PMC10449820; doi:10.1038/s41467-023-40699-8)
Supplement: Supplementary file 4 — Supplementary Software 1 [file 41467_2023_40699_MOESM4_ESM.zip]

Archive with 16 entries (15 files):
- Code/
- __MACOSX/._Code
- Code/FIM12_LASSO_outcome_5fea_noglycans.m
- __MACOSX/Code/._FIM12_LASSO_outcome_5fea_noglycans.m
- Code/FIM12_Fea_noglycans.xlsx
- __MACOSX/Code/._FIM12_Fea_noglycans.xlsx
- Code/VIPscore_JD.m
- __MACOSX/Code/._VIPscore_JD.m
- Code/error_ellipse.m
- __MACOSX/Code/._error_ellipse.m
- Code/FIM12_matlabfigs.m
- __MACOSX/Code/._FIM12_matlabfigs.m
- Code/FIM12_Data_2_noglycans.xlsx
- __MACOSX/Code/._FIM12_Data_2_noglycans.xlsx
- Code/pls_variant.m
- __MACOSX/Code/._pls_variant.m
