# Supplementary material for: Antibody-mediated NK cell activation as a correlate of immunity against influenza infection
Source: Nat Commun. 2023 Aug 24;14:5170. doi: 10.1038/s41467-023-40699-8 (PMC10449820; doi:10.1038/s41467-023-40699-8)
Supplement: Supplementary file 4 — Supplementary Software 1 [file 41467_2023_40699_MOESM4_ESM.zip › Code/FIM12_LASSO_outcome_5fea_noglycans.m]

function varname = FIM12_LASSO_outcome_5fea_noglycans()
datTest=string(datetime('now'));
datTest=strrep(datTest,":","_");
datTest=strrep(datTest," ","_");

Date=strcat(datTest, "_outcome"); %change date and add any notes regarding data content
Date=char(Date);
Groups=["Control","Case"]; %in numeric order for how they are labeled in the spreadsheet
Overall=xlsread('FIM12_Data_2_noglycans.xlsx'); %insert data file here
[~,feature_names_p]=xlsread('FIM12_Fea_noglycans.xlsx'); %insert feature name file here
Note = "This was run using a minimum of 5 LASSO-selected features";

Data_prepre=Overall(:,3:end); %Functional, glycan and biophysical data
Data_pre=knnimpute(Data_prepre); %Imputes missing values


remover=sum(Data_pre)==0; %finds empty columns
Data=Data_pre(:,~remover); %removes empty columns from dataset
feature_names=feature_names_p(~remover); %removes feature names for empty columns
removed_features=feature_names_p(remover); %lists features that were removed

Gr=Overall(:,2); %group labels; change for different analyses
[nrow,ncol]=size(Data); %measures size of dataset
Data_norm_b=zscore(Data); %Data centered and scaled

nreps=20; nfold=5; nperms=100; 
%Jishnu's original code: nreps=20; nfold=5; nperms=100;
%also check nstab below, originally 10

%% LASSO
alphalist = zeros(nfold,nreps);
for i=1:nreps %CV replicates
    disp(strcat('Rep:',num2str(i))) %displays replicate number to monitor progress
	CVO = cvpartition(Gr,'kfold',nfold); %cvpartition defines test and training sets for cross validataion
    %cvpartition(n observations,'kfold' type of cross valication,number of
    %folds)
	for folds=1:nfold %for loop to start folds
        disp(strcat('Fold:',num2str(folds))) %displays fold number to monitor progress
		%%%%
        %Select Elastic Net Coefficient [Adapted from Wen-Han Yu]
        alphaTest=0.1:0.01:1;
        MinMSE=zeros(1,length(alphaTest));
        c=1;
        for i=alphaTest
            [~,fitinfo2]=lasso(Data,Gr,'CV',5,'Alpha',i);
            MinMSE(c)=fitinfo2.MSE(fitinfo2.IndexMinMSE);
            c=c+1;
        end
        [a,b2]=min(MinMSE);
        alpha=alphaTest(b2);
        alphalist(folds,i) = alpha;
        %disp(alpha)
        %%%%
        trIdx = CVO.training(folds); %define training data rows
		teIdx = CVO.test(folds); %define test data rows
		TrLab=Gr(trIdx,:); %define correct labels of training data
		TeLab=Gr(teIdx,:); %define correct labels of test data
		TrDat=Data_norm_b(trIdx,:); [trrow,trcol]=size(TrDat); %define training data and dataset size
		TeDat=Data_norm_b(teIdx,:); [terow,tecol]=size(TeDat); %define test data and dataset size
		nstab=10; ncut=0.4*nstab; Sel_matrix=zeros(nstab,ncol); %nstab is number of LASSO repeats per fold
		for k=1:nstab %for loop to do lasso replicates
			[B, FitInfo] = lasso(TrDat, TrLab,'CV',5,'Alpha',alpha); %Fold-specific variable selection using LASSO using ONLY fold-specific training data. Lambda tuned using an internal CV on the fold-specific training data ONLY.
			chosen_b=max(FitInfo.Index1SE,1); %chooses feature coefficients based on largest lambda value with lowest error
           %%%%%%%%%%%%%%%%%%%%%%%%%%%%%%%%
            while nnz(B(:,chosen_b))<5 %section written by ADW, chooses smaller lambda until there are at least 3 features selected
                chosen_b=chosen_b-1; %chooses 2nd largest lambda within 1 SE of MSE when it would otherwise choose all 0 fitted coefficients
                disp("chose alt lambda")
            end  
            %%%%%%%%%%%%%%%%%%%%%%%%%%%%%%%%%%%%%
			B_fin=B(:,chosen_b); var_selec_pre=find(abs(B_fin)>0); Sel_matrix(k,var_selec_pre)=1; %selects features based on fitting coefficients
        end
		var_selec=find(sum(Sel_matrix)>=(ncut)); if (isempty(var_selec)) var_selec=find(sum(Sel_matrix)>(0.25*nstab)); end %Repeated nstab times using fold-specific training data ONLY. Consensus features selected.
        len=length(var_selec); %number of consensus features selected
		TrDat_selec=TrDat(:,var_selec); %training data for only LASSO consensus features
		TeDat_selec=TeDat(:,var_selec); %test data for only LASSO consensus features
		Model1 = fitcecoc(TrDat_selec,TrLab); %Model trained on fold-specific LASSO-selected features using fold-specific training data only
		PredLab1=predict(Model1,TeDat_selec); %predicts outcomes of the test data using the model
        PredLab2=zeros(terow,nperms);
        PredLab3=zeros(terow,nperms);
        parfor perm=1:nperms %for permutations within replicates
			rset=randsample(ncol,len); %randomly reshuffles the data	
			TrDat_r=TrDat(:,rset); %permutated training data
			TeDat_r=TeDat(:,rset); %permuted test data
			Model2 = fitcecoc(TrDat_r,TrLab); %permuted model
			j1=randperm(terow); j2=randperm(trrow+terow); %j1 is random numbers with the same number of rows as the test data
            %j2 is random numbers for the full data set
			Lab_perm=Gr(j2); TrLab_perm=Lab_perm(trIdx); %creates permuted labels for the training data
			Rsel_matrix=zeros(nstab,ncol); %creates empty matrix to store binary info of selected variables during each permutation
			for k=1:nstab %for loop to do LASSO replicates with permuted data
				[B, FitInfo] = lasso(TrDat, TrLab_perm,'CV',5,'Alpha',alpha); %Fold-specific and permutation-specific variable selection using LASSO on data with outcome labels permuted
				chosen_b=max(FitInfo.Index1SE,1); %selects best fitted coefficients for permuted data by choosing largest lambda within 1 SE of minimum SE
				 %%%%%%%%%%%%%%%%%%%%%%%%%%%%%%%%
            while nnz(B(:,chosen_b))<5 %section written by ADW, same as above shrinks lambda until there are at least 3 features selected
                chosen_b=chosen_b-1; %chooses 2nd largest lambda within 1 SE of MSE when it would otherwise choose all 0 fitted coefficients
            end  
            %%%%%%%%%%%%%%%%%%%%%%%%%%%%%%%%%%%%%
                B_fin=B(:,chosen_b); rvar_selec_pre=find(abs(B_fin)>0); Rsel_matrix(k,rvar_selec_pre)=1; %finds chosen features based on fitted coefficients
			end
			rvar_selec=find(sum(Rsel_matrix)>=(ncut)); 
            if (isempty(rvar_selec)) 
                rvar_selec=find(sum(Rsel_matrix)>(0.25*nstab)); 
            end  
			%if (isempty(rvar_selec)) %how Jishnu handled selection of no
			%features, but I'm doing it differently
                %rvar_selec=rset; 
            %end
			TrDat_rselec=TrDat(:,rvar_selec);%training data for null model
			TeDat_rselec=TeDat(:,rvar_selec);%test data for null model
			Model3 = fitcecoc(TrDat_rselec,TrLab_perm); %Model trained using fold-specific and permutation-specific LASSO-selected features using data with outcome labels permuted.
			PredLab2(:,perm)=predict(Model2,TeDat_r); % Null model on random size-matched features. Correlation structure preserved.
            PredLab3(:,perm)=predict(Model3,TeDat_rselec); %This is the null model where the feature selection and classification is done with permuted data (the feature selection is fold and permutation specific).
        end
		FinalPred1(teIdx)=PredLab1; %final actual predictions
		FinalPred2(teIdx,:)=PredLab2; %final predictions from null model
		FinalPred3(teIdx,:)=PredLab3; %final predictions from permuted model 
	end
	Acc1=length(find(FinalPred1'==Gr))/length(Gr); %single accuracy for the real model
	Acc2=zeros(1,nperms); %allocate variable
    Acc3=zeros(1,nperms); %allocate variable
    for perm=1:nperms
		Acc2(perm)=length(find(FinalPred2(:,perm)==Gr))/nrow; %distribution of accuracies for the null model using random size-matched features
		Acc3(perm)=length(find(FinalPred3(:,perm)==Gr))/nrow; %distribution of accuracies for the null model using permuted data.
	end
FinAcc1(i)=Acc1; FinAcc2(i,:)=Acc2; FinAcc3(i,:)=Acc3;
P12(i)=length(find(Acc2>Acc1))/nperms; %Tail probability of real model accuracy in the distribution of the first null model's (random size-matched features) accuracies 
P13(i)=length(find(Acc3>Acc1))/nperms; %Tail probability of real model accuracy in the distribution of the second null model's (permuted data) accuracies 
end

FinAcc=median(FinAcc1) %accuracy prediction precentage
P12_fin=median(P12) %p-value for comparison with random size-matched features
P13_fin=median(P13) %p-value for comparison with permuted data

save(Date);

varname = 1;
end
