# Supplementary material for: Antibody-mediated NK cell activation as a correlate of immunity against influenza infection
Source: Nat Commun. 2023 Aug 24;14:5170. doi: 10.1038/s41467-023-40699-8 (PMC10449820; doi:10.1038/s41467-023-40699-8)
Supplement: Supplementary file 4 — Supplementary Software 1 [file 41467_2023_40699_MOESM4_ESM.zip › Code/FIM12_Fea_noglycans.xlsx]

## Sheet: Sheet1
ADCP_H3WT
ADCP_H3EgAd
ADCP_N2
ADNP_H3WT
ADNP_H3EgAd
ADNP_N2
ADCD_H3WT
ADCD_H3EgAd
ADCD_N2
ADNKA_CD107a_H3WT
ADNKA_CD107a_H3EgAd
ADNKA_CD107a_N2
ADNKA_IFNy_H3WT
ADNKA_IFNy_H3EgAd
ADNKA_IFNy_N2
ADNKA_MIP1b_H3WT
ADNKA_MIP1b_H3EgAd
ADNKA_MIP1b_N2
ADDCP_H3WT
ADDCP_H3EgAd
ADDCP_N2
ADDCP_CD83_H3WT
ADDCP_CD83_H3EgAd
ADDCP_CD83_N2
ADDCP_CD86_H3WT
ADDCP_CD86_H3EgAd
ADDCP_CD86_N2
ADDCP_HLADR_H3WT
ADDCP_HLADR_H3EgAd
ADDCP_HLADR_N2
FCGR2A_WT_Vic11_H3
FCGR2A_EgAd_Vic11_H3
FCGR2A_TX12_tetN2
FCGR2A_TX12_N2
FCGR2A_TX12_H3
FCGR2A_Pan99_HA
FCGR2A_Bris07_H3
FCGR2A_Switx13_HA
FCGR2A_HK14_H3
FCGR2A_HK14_N2
FCGR2A_Sing16_H3
FCGR2A_Chile83_H1
FCGR2A_NC99_H1
FCGR2A_Bris07_H1
FCGR2A_H1_stem
FCGR2A_CA09_H1
FCGR2A_CA09_NA
FCGR2A_Bris08_HA
FCGR2A_Phuket13_HA
FCGR2A_CO17_HA
FCGR2B_WT_Vic11_H3
FCGR2B_EgAd_Vic11_H3
FCGR2B_TX12_tetN2
FCGR2B_TX12_N2
FCGR2B_TX12_H3
FCGR2B_Pan99_HA
FCGR2B_Bris07_H3
FCGR2B_Switx13_HA
FCGR2B_HK14_H3
FCGR2B_HK14_N2
FCGR2B_Sing16_H3
FCGR2B_Chile83_H1
FCGR2B_NC99_H1
FCGR2B_Bris07_H1
FCGR2B_H1_stem
FCGR2B_CA09_H1
FCGR2B_CA09_NA
FCGR2B_Bris08_HA
FCGR2B_Phuket13_HA
FCGR2B_CO17_HA
FCGR3A_WT_Vic11_H3
FCGR3A_EgAd_Vic11_H3
FCGR3A_TX12_tetN2
FCGR3A_TX12_N2
FCGR3A_TX12_H3
FCGR3A_Pan99_HA
FCGR3A_Bris07_H3
FCGR3A_Switx13_HA
FCGR3A_HK14_H3
FCGR3A_HK14_N2
FCGR3A_Sing16_H3
FCGR3A_Chile83_H1
FCGR3A_NC99_H1
FCGR3A_Bris07_H1
FCGR3A_H1_stem
FCGR3A_CA09_H1
FCGR3A_CA09_NA
FCGR3A_Bris08_HA
FCGR3A_Phuket13_HA
FCGR3A_CO17_HA
Total_IgG_WT_Vic11_H3
Total_IgG_EgAd_Vic11_H3
Total_IgG_TX12_tetN2
Total_IgG_TX12_N2
Total_IgG_TX12_H3
Total_IgG_Pan99_HA
Total_IgG_Bris07_H3
Total_IgG_Switx13_HA
Total_IgG_HK14_H3
Total_IgG_HK14_N2
Total_IgG_Sing16_H3
Total_IgG_Chile83_H1
Total_IgG_NC99_H1
Total_IgG_Bris07_H1
Total_IgG_H1_stem
Total_IgG_CA09_H1
Total_IgG_CA09_NA
Total_IgG_Bris08_HA
Total_IgG_Phuket13_HA
Total_IgG_CO17_HA
IgG1_WT_Vic11_H3
IgG1_EgAd_Vic11_H3
IgG1_TX12_tetN2
IgG1_TX12_N2
IgG1_TX12_H3
IgG1_Pan99_HA
IgG1_Bris07_H3
IgG1_Switx13_HA
IgG1_HK14_H3
IgG1_HK14_N2
IgG1_Sing16_H3
IgG1_Chile83_H1
IgG1_NC99_H1
IgG1_Bris07_H1
IgG1_H1_stem
IgG1_CA09_H1
IgG1_CA09_NA
IgG1_Bris08_HA
IgG1_Phuket13_HA
IgG1_CO17_HA
IgG3_WT_Vic11_H3
IgG3_EgAd_Vic11_H3
IgG3_TX12_tetN2
IgG3_TX12_N2
IgG3_TX12_H3
IgG3_Pan99_HA
IgG3_Bris07_H3
IgG3_Switx13_HA
IgG3_HK14_H3
IgG3_HK14_N2
IgG3_Sing16_H3
IgG3_Chile83_H1
IgG3_NC99_H1
IgG3_Bris07_H1
IgG3_H1_stem
IgG3_CA09_H1
IgG3_CA09_NA
IgG3_Bris08_HA
IgG3_Phuket13_HA
IgG3_CO17_HA
IgA1_WT_Vic11_H3
IgA1_EgAd_Vic11_H3
IgA1_TX12_tetN2
IgA1_TX12_N2
IgA1_TX12_H3
IgA1_Pan99_HA
IgA1_Bris07_H3
IgA1_Switx13_HA
IgA1_HK14_H3
IgA1_HK14_N2
IgA1_Sing16_H3
IgA1_Chile83_H1
IgA1_NC99_H1
IgA1_Bris07_H1
IgA1_H1_stem
IgA1_CA09_H1
IgA1_CA09_NA
IgA1_Bris08_HA
IgA1_Phuket13_HA
IgA1_CO17_HA
IgM_WT_Vic11_H3
IgM_EgAd_Vic11_H3
IgM_TX12_tetN2
IgM_TX12_N2
IgM_TX12_H3
IgM_Pan99_HA
IgM_Bris07_H3
IgM_Switx13_HA
IgM_HK14_H3
IgM_HK14_N2
IgM_Sing16_H3
IgM_Chile83_H1
IgM_NC99_H1
IgM_Bris07_H1
IgM_H1_stem
IgM_CA09_H1
IgM_CA09_NA
IgM_Bris08_HA
IgM_Phuket13_HA
IgM_CO17_HA
HAI_H1_1
HAI_H1_2
HAI_H3_1
HAI_H3_2
HAI_B_1
HAI_B_2
NAI_N2_1
NAI_N2_2
