# Supplementary material for: Antibody-mediated NK cell activation as a correlate of immunity against influenza infection
Source: Nat Commun. 2023 Aug 24;14:5170. doi: 10.1038/s41467-023-40699-8 (PMC10449820; doi:10.1038/s41467-023-40699-8)
Supplement: Supplementary file 4 — Supplementary Software 1 [file 41467_2023_40699_MOESM4_ESM.zip › Code/FIM12_matlabfigs.m]

Groups=["Control","Case"]; %in numeric order for how they are labeled in the spreadsheet

meanalpha = mean(alphalist,'all')
medianalpha = median(alphalist,'all')

%% Make boxplot to assess LASSO prediction power

[l,w] = size(FinAcc2); %find size for lists of classification accuracies

numAcc = l * w; %length of list of classification accuracy
trFinAcc1 = NaN(numAcc,1); %make empty list
trFinAcc1(1:20,1) = transpose(FinAcc1); %list of accuracies for actual model
trFinAcc2 = FinAcc2(:); %list of accuracies for random size matched model
trFinAcc3 = FinAcc3(:); %list of accuracies for permuted model
BoxData = [trFinAcc1,trFinAcc2,trFinAcc3]; %generate full dataset for boxplot

labels = ["Final Model","Random Size Matched","Permuted"]; %boxplot labels

hold on
boxplot(BoxData,'Colors','kbb','Labels',labels,'OutlierSize',3,'Symbol','bo')
title('Model Accuracy')
ylabel('Classification Accuracy')
sigstar({[1,2],[1,3]},[P12_fin,P13_fin])
hold off
%plots boxplot

saveas(gcf,strcat(Date,'_ModelAcc.pdf')) %saves boxplot


%% Run PLS and plot data
%this section needs to be changed if number of groups >2
%change lasso 'Alpha' to average/median consensus of replicates from LASSO
%perumtation tetsing
nstab=50; ncut=0.4*nstab;
Var_matrix=zeros(nstab,ncol);
for ct=1:nstab
	disp(ct)
    [B, FitInfo] = lasso(Data_norm_b, Gr,'CV',5,'Alpha',meanalpha);
	chosen_b=max(FitInfo.Index1SE,1);
    %%%%
    while nnz(B(:,chosen_b))<5 %section written by ADW, to solve error where lambda selects no features or only one feature
                chosen_b=chosen_b-1; %chooses 2nd largest lambda within 1 SE of MSE when it would otherwise choose all 0 fitted coefficients
                disp("chose alt lambda")
    end  
    %%%%
	B_fin=B(:,chosen_b);
	var_selec=find(abs(B_fin)>0);
	Var_matrix(ct,var_selec)=1;
end
var_fin=find(sum(Var_matrix)>=ncut); %LASSO-based variable selection. Full dataset used only for model visualization.

Data_selec=Data_norm_b(:,var_fin); %PLS models on LASSO-selected features
Model=pls_variant(Data_selec,Gr,length(var_fin),'da');
score=Model.T;

% Data_selec=Data_norm_b(:,var_selec); %PLS models on LASSO-selected features
% Model=pls_variant(Data_selec,Gr,length(var_selec));
% score=Model.T;

scatter(score(Gr==1,1),score(Gr==1,2),'MarkerEdgeColor','k','MarkerFaceColor','r')
hold on; scatter(score(Gr==2,1),score(Gr==2,2),'MarkerEdgeColor','k','MarkerFaceColor','b')
%hold on; plot(score(Gr==3,1),score(Gr==3,2),'b.')
%hold on; plot(score(Gr==4,1),score(Gr==4,2),'y.')

%error ellipse plotting using 2x2 covariance matrix
v11_pre=score(Gr==1,1); v12_pre=score(Gr==1,2);
v21_pre=score(Gr==2,1); v22_pre=score(Gr==2,2);
%v31_pre=score(Gr==3,1); v32_pre=score(Gr==3,2);
%v41_pre=score(Gr==4,1); v42_pre=score(Gr==4,2);
cut=1.96;
outlier1 = abs(v11_pre - median(v11_pre)) > cut*std(v11_pre) | abs(v12_pre - median(v12_pre)) > cut*std(v12_pre); v11=v11_pre(~outlier1); v12=v12_pre(~outlier1);
outlier2 = abs(v21_pre - median(v21_pre)) > cut*std(v21_pre) | abs(v22_pre - median(v22_pre)) > cut*std(v22_pre); v21=v21_pre(~outlier2); v22=v22_pre(~outlier2);
%outlier3 = abs(v31_pre - median(v31_pre)) > cut*std(v31_pre) | abs(v32_pre - median(v32_pre)) > cut*std(v32_pre); v31=v31_pre(~outlier3); v32=v32_pre(~outlier3);
%outlier4 = abs(v41_pre - median(v41_pre)) > cut*std(v41_pre) | abs(v42_pre - median(v42_pre)) > cut*std(v42_pre); v41=v41_pre(~outlier4); v42=v42_pre(~outlier4);

cm1=cov(v11,v12); mus1=[median(v11) median(v12)];
cm2=cov(v21,v22); mus2=[median(v21) median(v22)];
%cm3=cov(v31,v32); mus3=[median(v31) median(v32)];
%cm4=cov(v41,v42); mus4=[median(v41) median(v42)];
hold on; h1=error_ellipse(cm1,'conf',0.95,'mu',mus1); set(h1,'color','red');
hold on; h2=error_ellipse(cm2,'conf',0.95,'mu',mus2); set(h2,'color','blue');
%hold on; h3=error_ellipse(cm3,'conf',0.95,'mu',mus3); set(h3,'color','blue');
%hold on; h4=error_ellipse(cm4,'conf',0.95,'mu',mus4); set(h4,'color','yellow');
legend(Groups);
xlabel(['Scores on LV1  ' num2str(Model.VLvar(1,1)) '%']);
ylabel(['Scores on LV2  ' num2str(Model.VLvar(1,2)) '%']);

fig = gcf;
exportgraphics(fig,strcat(Date,'_PLSDA.pdf'),'ContentType','vector')

%% Confusion Matrix
ConM = confusionmat(Gr,Model.Ypc);
confusionchart(ConM,Groups)
fig = gcf;
exportgraphics(fig,strcat(Date,'_ConMat.pdf'),'ContentType','vector')

%% Plot VIP scores

feature_names2 = transpose(feature_names); %puts feature names in the right format
var_names = feature_names2(:,var_selec); %lists chosen feature names
[VIP,XYcorr]=VIPscore_JD(Model,var_names,Data_selec,Gr); %calculates VIP scores and auto-plots

 
%save VIP function auto generated figure
saveas(gcf,strcat(Date,'_VIP.pdf'))


%Extra code from Anush
%required to get the bars to go in opposite directions
[tmp,ind]=sort(VIP,'ascend');
VIPorder=VIP(ind); 
Sign=sign(XYcorr(ind));
VIP_signed=(log(1+VIPorder)/log(10)).*Sign;
 
figure;
barh(1:length(VIP_signed),VIP_signed);
Labels = strrep(var_names(ind),'_','\_');
set(gca, 'YTick', 1:length(var_names), 'YTickLabel', Labels);
ranked_feature_idx=fliplr(ind');

saveas(gcf,strcat(Date,'_VIP_2.pdf'));
%save(Date);

%% Correlation Network Files for Cytoscape

[r_cor,parray] = corr(Data_norm_b,'rows','pairwise','type','Spearman'); %Spearman correlation coefficients between each pair of features
pFDR = mafdr(parray(:), 'BHFDR', true, 'showplot', false); %calculates Benjamini-Hochberg corrected p values for all correlations
qarray = reshape(pFDR,size(parray)); %puts corrected P values (Q) into the same shape as correlations

cors = {};
for a = 1:(size(feature_names,1))-1
    for c = a+1:size(feature_names,1)
        if qarray(a,c)<0.01 %sets Q value cutoff at 0.01
            cors = [cors;{feature_names(a,1),feature_names(c,1),r_cor(a,c),parray(a,c),qarray(a,c)}]; %writes feature names, r value, p value, and q value to array
        end
    end
end

cortable = cell2table(cors,'VariableNames',{'Node1','Node2','r','p','q'}); %makes the correlation array into a table for better export
writetable(cortable, strcat(Date,'_CorNetwork_q01.xlsx'),'WriteVariableNames',true); %writes correlation table to excel

nod(:,1) = feature_names; %creasts array with feature names
lognod = ismember(feature_names,var_names); %checks feature names against LASSO-selected features
nod(:,2) = num2cell(lognod); %labels LASSO-selected features with 1
FCGRs = find(contains(feature_names,'FCGR'));
nod(FCGRs,3) = cellstr('FCGR');
Istps = find(contains(feature_names,'Ig'));
nod(Istps,3) = cellstr('Isotype');
Fxns = find(contains(feature_names,'AD'));
nod(Fxns,3) = cellstr('Function');

H1 = ["H1","CA09","N1"];
H1N1 = find(contains(feature_names,H1));
nod(H1N1,4) = cellstr('H1N1');
H3 = ["H3","TX12","N2"];
H3N2 = find(contains(feature_names,H3));
nod(H3N2,4) = cellstr('H3N2');
HA = find(contains(feature_names,'HA'));
nod(HA,4) = cellstr('B');

nodtable = cell2table(nod,'VariableNames',{'Node','LASSOselected','Type','Antigen'}); %makes node array into a table
writetable(nodtable, strcat(Date,'_CorNodes.xlsx'),'WriteVariableNames',true); %writes node table to excel

save(strcat(Date,"_final"))
