# Supplementary material for: Antibody-mediated NK cell activation as a correlate of immunity against influenza infection
Source: Nat Commun. 2023 Aug 24;14:5170. doi: 10.1038/s41467-023-40699-8 (PMC10449820; doi:10.1038/s41467-023-40699-8)
Supplement: Supplementary file 4 — Supplementary Software 1 [file 41467_2023_40699_MOESM4_ESM.zip › Code/FIM12_Data_2_noglycans.xlsx]

## Sheet: Sheet1
Panel_ID	Vaccine_Num	Infection_Num	ADCP_H3WT	ADCP_H3EgAd	ADCP_N2	ADNP_H3WT	ADNP_H3EgAd	ADNP_N2	ADCD_H3WT	ADCD_H3EgAd	ADCD_N2	ADNKA_CD107a_H3WT	ADNKA_CD107a_H3EgAd	ADNKA_CD107a_N2	ADNKA_IFNy_H3WT	ADNKA_IFNy_H3EgAd	ADNKA_IFNy_N2	ADNKA_MIP1b_H3WT	ADNKA_MIP1b_H3EgAd	ADNKA_MIP1b_N2	ADDCP_H3WT	ADDCP_H3EgAd	ADDCP_N2	ADDCP_CD83_H3WT	ADDCP_CD83_H3EgAd	ADDCP_CD83_N2	ADDCP_CD86_H3WT	ADDCP_CD86_H3EgAd	ADDCP_CD86_N2	ADDCP_HLADR_H3WT	ADDCP_HLADR_H3EgAd	ADDCP_HLADR_N2	FCGR2A_WT_Vic11_H3	FCGR2A_EgAd_Vic11_H3	FCGR2A_TX12_tetN2	FCGR2A_TX12_N2	FCGR2A_TX12_H3	FCGR2A_Pan99_HA	FCGR2A_Bris07_H3	FCGR2A_Switx13_HA	FCGR2A_HK14_H3	FCGR2A_HK14_N2	FCGR2A_Sing16_H3	FCGR2A_Chile83_H1	FCGR2A_NC99_H1	FCGR2A_Bris07_H1	FCGR2A_H1_stem	FCGR2A_CA09_H1	FCGR2A_CA09_NA
GAL-002	1	2	13823.8	14336.2	5877.94	6447.81	15872.9	43697.4	829.552	2523.09	42477.6	20.7741	23.4759	10.61	2.48987	3.90714	5.132	40.4547	48.9972	13.65	128.413	207.299	158.056	34599.5	40983.5	47571.7	104351	126622	134863	258269	309902	341885	3.64819e+06	3924713	1334182	547782	2.59924e+06	3759284	2.62327e+06	3450226	2699425	1421139	3.56036e+06	2.66506e+06	2.48539e+06	2.67629e+06	4.23074e+06	4.40292e+06	2.65378e+06
GAL-003	1	1	8668.53	11556.1	41821.7	6112.52	12162.9	14550.2	1133.39	1968.99	233808	18.0879	19.6221	10.55	3.23746	2.16591	4.764	26.2369	33.3709	16.08	140.262	219.046	416.342	39777.8	32776.5	35561.1	150814	170643	204922	451931	439232	477500	3378167	3.65729e+06	3.7218e+06	1.29364e+06	3466423	4.23524e+06	3365487	2.94364e+06	3.36901e+06	2.64e+06	3.00332e+06	3.22797e+06	3.19519e+06	3.37625e+06	4.35961e+06	3.87487e+06	1259214
GAL-009	1	1	5196.39	8286.55	7046.85	5995.34	8026.05	12819.3	675.257	1006.99	189144	27.2138	29.8982	12.75	4.27749	7.0362	6.02	40.1072	58.1787	19.04	175.332	235.108	250.196	45165.5	38506.4	55982	136523	145864	166621	387705	393053	473540	2.14733e+06	3096539	2490335	600690	3.80538e+06	3.94675e+06	3562388	2.15398e+06	3658435	1.60972e+06	2683022	3.8235e+06	3.58434e+06	3.5174e+06	4.42672e+06	3.92935e+06	1.60487e+06
GAL-011	1	1	5612.72	6912.15	9724.66	5331.89	5033.32	10339	699.031	769.002	379176	13.7755	19.7726	11.13	5.04237	3.47208	3.963	34.3601	34.1346	17.74	103.496	144.414	225.098	43049.1	41249.1	57443.6	123972	139721	193197	384364	405421	496839	2452571	3.4861e+06	22675.5	4047	3.56906e+06	4.15026e+06	3525644	2.80884e+06	3.5645e+06	3742.25	3364456	3.67884e+06	3.41615e+06	3.39898e+06	4.3516e+06	3.94493e+06	2.80312e+06
GAL-012	1	1	6564.53	11573.8	8285.64	5845.85	9903.06	15157.3	973.296	1724.02	73675.7	27.8306	30.7217	4.607	1.3904	2.47495	2.909	34.4293	37.9239	7.728	150.29	150.535	182.928	27559.5	28279.8	31007.1	165118	164730	245173	355799	425921	523343	2.96366e+06	2.96444e+06	1.73636e+06	598848	3.65071e+06	4.00609e+06	3410132	2.67947e+06	3.32024e+06	1.39563e+06	2067300	3.23816e+06	3520270	2.75558e+06	3325740	4.16252e+06	1.37081e+06
GAL-013	1	1	7250.64	11487	7003.59	4954.74	10876.2	7466.46	889.327	1155.02	190929	18.7569	23.8589	4.987	4.82323	5.14221	5.291	35.4183	53.4064	7.675	182.325	192.451	187.352	36656.6	29252.2	42640.5	132091	160991	159328	327336	364297	396204	2.87683e+06	3.31587e+06	71679.8	25260	3.17513e+06	3.1382e+06	2.83858e+06	2578553	2.90209e+06	22761.5	2.51541e+06	3386889	2.94894e+06	3.02801e+06	4.27456e+06	4382262	96127
GAL-015	1	1	7737.63	7848.61	4403	9418.32	5949.26	4217.36	732.454	886.595	163559	17.3961	17.6346	4.178	4.02067	3.98296	3.225	28.7406	27.3308	4.386	104.279	173.313	308.086	32349.5	25936.2	31873	100815	122141	147506	399039	356944	400513	2.32039e+06	2.80075e+06	1735590	614080	2691680	3.05311e+06	2.21021e+06	2027373	2366333	1152966	2.58526e+06	3062967	2.04685e+06	2.38261e+06	3.70009e+06	2.76554e+06	441811
GAL-017	1	2	6462.95	8363.71	7404.7	5983.39	11526.9	14034.8	824.16	1113.55	80769.4	19.7587	21.3415	20.68	2.5756	1.64634	8.023	36.9929	34.065	33.23	155.118	207.943	206.072	41028.1	39829.5	34909.6	119816	125399	143388	332342	348073	389763	2.59667e+06	3164935	711954	28199	2.55064e+06	4254255	3.74439e+06	2461263	3.94497e+06	492154	2.73881e+06	2.55388e+06	3.08912e+06	2430067	3.90606e+06	3.02936e+06	188680
GAL-018	1	1	9543.55	16007.6	7754.57	6824.13	5742.14	14459.9	866.078	1773.87	232598	20.1461	15.3707	8.788	2.59209	3.52538	3.219	35.9912	25.5641	13.64	188.628	260.72	288.356	36865.2	22482.5	27476.2	177081	153871	149102	450064	380297	414139	2.65852e+06	3.10269e+06	1255607	285929	3.35908e+06	3680982	2.56023e+06	1.81965e+06	2796186	479200	2173294	3.59904e+06	3.21663e+06	3.03599e+06	4575246	3981075	1.9148e+06
GAL-020	1	2	8050.71	11934.9	6149.8	4905.17	13098.1	17880.4	1021.25	4897.84	90341.6	12.92	12.3488	4.307	1.70727	4.93325	3.855	19.1111	28.5044	7.39	109.846	155.839	383.162	39635.4	37388.1	39431.5	190364	197476	213496	472720	488127	511183	2.84375e+06	3.58545e+06	1.47769e+06	917262	2.7906e+06	3188962	2568894	2.16353e+06	2.49606e+06	1.50916e+06	2.64545e+06	3.20731e+06	2.42046e+06	2560287	3.75891e+06	3.87973e+06	25561
GAL-021	1	2	7507.76	13591.9	10626.5	6712	5629.7	14755.7	987.418	1297.83	224355	20.8548	22.8909	9.587	3.60011	2.67696	3.389	33.0369	37.6337	16.13	142.421	214.396	271.352	35320	26297.9	21623.1	157316	147587	175575	433802	371075	502487	2643415	3119347	491076	27021	3.07274e+06	3.41359e+06	2.75734e+06	2216885	2672071	166706	3.13217e+06	3645613	2.84069e+06	2707912	4.46744e+06	3654694	1.93252e+06
GAL-023	1	1	4892.65	3475.7	6118.85	4575.49	7393.46	11438.9	744.865	883.395	165545	20.4192	13.161	11.28	5.10228	19.8959	4.946	28.4809	26.5732	16.78	80.6956	153.985	138.362	45176.9	38078.2	39303	140478	164089	135280	407128	446526	349216	2.33781e+06	2.88106e+06	2147601	416783	3.15669e+06	3.90198e+06	2822992	1.75332e+06	2.91149e+06	1.58501e+06	2524203	2.62602e+06	2.91839e+06	3.092e+06	4.63045e+06	3.76811e+06	134531
GAL-024	1	2	10713.4	17039.6	9790.42	7384.54	14034.3	18241.2	1240.65	4549.96	141274	22.2271	24.4272	9.446	1.12922	1.89469	3.475	38.5708	43.4237	17.11	103.725	205.106	221.371	26568.8	24940.9	28777.8	118087	131791	193209	315629	324773	507059	2.97606e+06	3513295	2584529	1.17929e+06	2.56051e+06	3.2609e+06	2.60151e+06	1868504	2612593	2.02578e+06	2799728	3.19842e+06	2.79719e+06	2659886	3.92603e+06	3316628	1.48633e+06
GAL-026	1	1	6361.47	12128	12085.3	9245.24	4807.12	17984.5	817.837	1518.61	231100	23.5616	26.8744	10.62	3.53033	2.62866	3.573	40.905	42.0586	18.18	108.483	141.058	208.365	41615.9	31535.8	38297.2	145336	133571	209207	424559	355337	525124	2.71107e+06	3310503	2.46807e+06	746450	3.7963e+06	3.76578e+06	3.59523e+06	2.79063e+06	3.61582e+06	2.27302e+06	2.71259e+06	3.9305e+06	3881538	3.53206e+06	4.47934e+06	3.59742e+06	2.75234e+06
GAL-028	1	1	6363.49	8152.83	11295.5	5692.83	6260.51	20929.1	741.149	968.916	213538	29.6296	27.2182	16.79	3.64198	2.06836	5.986	43.642	40.1484	23.75	70.2547	127.089	164.032	38251.6	37140.4	29678.6	137869	140520	190989	445374	397099	523852	2.98446e+06	3517335	1029743	15470	3.89602e+06	4.19039e+06	3.74419e+06	3.07657e+06	3.74426e+06	186584	3.17195e+06	3966127	3.60946e+06	3.6626e+06	4.55585e+06	4194514	2229616
GAL-030	1	1	9830.6	11683.8	13287.6	5726.83	12576	31738.4	813.108	2243.01	201107	27.9181	25.506	31	3.51655	3.29514	8.398	45.1758	45.7026	45.42	116.786	197.258	326.214	41043.4	39760.2	52681.6	111419	145287	186835	314859	350261	435117	3.14939e+06	3589516	2095871	349680	2797479	3.86208e+06	2.9919e+06	2.63543e+06	2.95843e+06	1290412	2704726	3.28483e+06	2.80239e+06	2882150	4326703	3.20611e+06	1.03876e+06
GAL-036	1	2	4971.8	8443.24	9334.63	3816.14	6540.69	13491.3	859.789	2296.69	112958	28.5279	32.2317	12.18	4.29442	2.45611	5.561	36.2913	39.7454	14.67	127.758	193.868	66.4194	46333	40393.7	47460	126649	142988	136281	422021	404844	442720	2915301	3.35942e+06	796455	164540	4.14638e+06	4.49307e+06	4313205	2.59179e+06	4.38348e+06	222364	3021647	4.22447e+06	4.16886e+06	3774161	4469858	4.00043e+06	1.63369e+06
GAL-037	1	1	14669.8	15600.9	12124.4	7155.71	18074	25619.5	1076.35	4146.82	82463.7	28.9357	28.9544	17.49	3.16334	3.84874	4.622	46.4597	49.2841	27.95	112.307	199.123	159.974	43375.2	42333.5	51213.4	110498	127959	114983	287100	313504	307308	3.68791e+06	3978144	1.71086e+06	616030	3.04787e+06	3.76433e+06	3352688	3.32868e+06	3.3486e+06	1507422	3413549	3813340	3.11158e+06	2.8993e+06	4169100	3076328	1.08272e+06
GAL-043	1	1	14189.3	14815.2	18050.5	5927.67	13271	16746.9	873.346	1880.37	224160	30.6836	31.0991	29.82	2.19	3.21704	6.907	44.4719	55.1109	43.54	123.488	209.873	173.123	36549.1	35944.7	36007.4	120584	141333	154703	273112	338743	398670	3.45008e+06	3.37938e+06	2315913	1096327	1.64647e+06	2560123	1.42648e+06	2473861	1.53147e+06	1.84992e+06	2764622	2.57467e+06	1.86707e+06	2.16983e+06	3535331	4.03541e+06	257032
GAL-044	1	1	8263.23	11555.8	14016.2	4866.59	8919.41	29044.6	1107.09	3650.1	191550	28.1948	28.5132	26.42	2.20739	2.5	7.731	45.4669	41.8421	37.34	105.015	167.525	250.483	39299.7	36283.6	39815.7	117271	132080	137141	343693	346544	384621	3.2834e+06	3.78719e+06	2.86579e+06	692640	3.49492e+06	4278645	3.60833e+06	2.7734e+06	3.61108e+06	1.99988e+06	3.06074e+06	3512031	3.14252e+06	3217670	4.22639e+06	3.36112e+06	6315
GAL-049	1	1	7573.43	6825.35	13636.4	4787.94	4698.21	22875.2	748.262	772.038	142620	11.9228	21.4633	26.12	2.50426	3.42036	7.435	17.9081	29.7409	39.77	173.739	222.727	237.99	54830.5	43961.8	52835.1	132077	132799	163755	353084	356517	391574	2389586	2696029	1.50013e+06	131336	2.94002e+06	3.35084e+06	3.13685e+06	2.4201e+06	3.04581e+06	1166125	3.00882e+06	3620895	2.92732e+06	2.89569e+06	4.15808e+06	3.57498e+06	390614
GAL-051	1	1	9895.84	17227.5	14844.9	6499.28	15385.1	28908.5	2361.36	16803.7	161887	18.5547	29.9041	14.88	2.82405	4.21097	6.054	27.4578	39.2381	24.89	161.213	186	278.22	38354.1	41045.2	29911.4	126487	156454	191872	386583	408553	488120	3.47609e+06	4.00826e+06	1499486	448886	2.16949e+06	4.11149e+06	1.75876e+06	3.19437e+06	2.00367e+06	624978	3.63566e+06	2.7095e+06	1.56198e+06	1.96066e+06	3.96162e+06	3.29325e+06	215764
GAL-052	1	1	6191.17	8009.44	15200	5594.48	9059.8	19180.2	717.771	1409.38	251780	30.253	29.7641	16.28	4.80393	1.60617	5.087	41.2746	41.6515	26.86	89.4939	125.37	191.577	41018.8	36625.6	37535.7	111197	132201	176290	368596	376807	459418	2.7088e+06	3299549	2517014	942681	2.97972e+06	2.98286e+06	2.7078e+06	2.43753e+06	2.98145e+06	1891786	3.01786e+06	2.63005e+06	2.6338e+06	3027558	3830816	3.2286e+06	63305
GAL-054	1	2	4918.41	5545.43	17732.6	4917.41	4441.96	20708	858.807	922.748	199279	5.5966	8.91686	12.2	3.15375	3.51949	5.033	11.2507	13.4303	21.66	122.703	176.483	322.003	42189	34907.2	46659.8	124029	130656	152386	401698	378791	423467	1.84981e+06	2.49012e+06	247346	3928.25	3134682	3.50601e+06	3.03443e+06	1.42915e+06	3070268	227560	1798607	3.47606e+06	3.03675e+06	3227836	4.28202e+06	3.63152e+06	388538
GAL-056	1	2	11022.7	17753.1	8582.82	8106.53	11453.7	21274.5	1292.01	1983.92	178025	19.641	27.4533	11.87	2.75507	2.83645	4.073	26.0132	28.8879	17.76	141.379	129.388	239.719	28906.7	27390.9	20892.8	181484	187514	197720	419402	448644	489803	2.49325e+06	2.95802e+06	271415	39920.5	1547483	1.50848e+06	1.09446e+06	2.73523e+06	1.14228e+06	69254	2.45318e+06	1.36779e+06	1.39831e+06	1771886	3174429	2.80993e+06	2244505
GAL-058	1	1	8306.45	13471.7	4487.33	6682.98	7329.34	36871.7	987.391	1303.68	13193.7	22.2683	17.9969	2.304	2.63629	4.34783	2.255	38.083	23.0745	2.042	151.638	227.78	272.146	37483.9	25127	21055.4	146682	164788	209817	408967	407845	550991	3.03739e+06	3.33677e+06	9882.5	3801.25	2.76794e+06	2.13414e+06	2405218	2.41896e+06	2528048	5056.5	2.70691e+06	2932106	2.51903e+06	2.45834e+06	3738684	3.34111e+06	696076
GAL-060	1	1	6986.56	11765.5	10045.3	5793.74	7853.81	10259.2	639.507	865.494	258799	29.4447	26.2171	23.12	2.16724	3.22368	7.944	44.0758	48.5088	35.24	81.2569	155.04	135.7	50684.7	51002.6	61093.9	119091	140057	161051	340850	372073	447351	2.96081e+06	3193636	1393336	375853	2.53053e+06	3.57447e+06	2.21595e+06	1.99872e+06	2220620	1.22901e+06	2414648	3009025	2.37731e+06	2.39264e+06	3665197	2984231	293203
GAL-061	1	1	5427.31	6767.9	6106.56	3357.63	2773.14	14997.9	622.368	966.028	111055	15.4204	20.2611	20.33	2.41055	4.42777	5.983	25.3623	36.2617	30.51	107.208	154.447	326.541	36689	34015.6	57675.3	117682	156204	197842	306730	356138	469642	1541437	2.3339e+06	1.61886e+06	370739	2719817	3.66194e+06	2.72404e+06	1690910	2.78703e+06	1282127	2.25887e+06	3.48228e+06	2.77528e+06	2.68205e+06	3807259	3000130	2408446
GAL-067	1	1	14924	12909.9	12561.3	6197.59	9395.1	29648	753.345	1118.85	308171	30.2706	29.827	41.3	3.85725	4.79773	11.25	46.8612	46.2576	56.09	113.82	177.887	170.71	45320.1	40239.6	49120.7	104266	121043	110752	245961	288264	286473	3497931	3.94952e+06	2578671	1194354	2.58342e+06	3873503	2.39965e+06	3.44392e+06	2609924	2.04988e+06	3.71466e+06	2.68898e+06	2.39615e+06	2.35955e+06	3493967	2913870	364735
GAL-069	1	1	12596	19704.5	18041	10923.1	8755.09	15612	893.992	2625.37	282980	31.6667	22.102	15.4	3.5102	2.01633	4.772	39.3367	32.5265	23.71	121.629	144.506	273.403	38141.2	28570.2	32372.7	146601	155620	162645	431448	393084	434519	3.3178e+06	3.76703e+06	3.40711e+06	2.27256e+06	2431974	3.7063e+06	2.11559e+06	3.02861e+06	2.10609e+06	3.35611e+06	3.11649e+06	2.73812e+06	2569259	2.58642e+06	4.2552e+06	3.995e+06	1529747
GAL-070	1	1	10459.6	18208	17589.7	8723.16	14010.2	24232.4	954.833	2426.7	219479	17.3274	17.2004	11.57	0.865801	4.25376	3.541	28.5259	26.2927	17.49	156.95	216.643	285.265	31091.1	21943.1	36277.8	140533	135621	167839	408518	341934	459753	3.31223e+06	3699467	2.27911e+06	895529	2.77557e+06	3.56705e+06	2.25941e+06	3.02117e+06	2227170	1650241	2.6481e+06	3.96456e+06	2.18024e+06	2526082	4.11549e+06	4106960	418266
GAL-074	1	1	5661.33	7581.15	10938.1	4689.33	4487.07	13512.1	672.201	705.527	345128	11.1963	18.3948	26.61	3.35315	5.47868	7.758	24.0561	36.698	43.54	49.398	94.1948	189.015	45794.7	43873.4	44634.2	99126.7	123744	119974	284160	330202	338054	1814527	2544882	1.86526e+06	55426	2.46706e+06	2.27999e+06	2172805	973033	2.27638e+06	1900681	1.73378e+06	2.76421e+06	2.28916e+06	2.49594e+06	3.58432e+06	3.67598e+06	2.21312e+06
GAL-075	1	2	5588.55	4023.59	9127.83	4775.09	3188.9	11043.2	932.683	937.485	207839	16.0111	12.7386	8.568	5.83415	1.85691	3.992	27.9393	27.0759	14.94	118.745	154.611	187.628	38101.4	26865.3	37103.3	126367	134898	192248	379475	344257	469421	1.9319e+06	2972208	273144	7409.5	2.82641e+06	2936716	2850914	2.41519e+06	2893827	33887	3101353	3.43326e+06	2.59732e+06	2.99746e+06	4.4338e+06	4115919	56205.2
GAL-076	1	1	8056.25	9680.72	14238.3	4831.81	6820.49	23258.9	723.101	862.301	162608	24.8413	20.6753	24.78	3.19424	3.26768	8.041	37.4492	32.3156	37.91	125.405	153.775	264.756	35697.6	32954	49441.8	124394	147208	159591	364784	398044	441815	2.51972e+06	3471341	1913501	80012.2	3.62743e+06	4.16887e+06	3.97041e+06	2.79904e+06	3.95653e+06	1.52735e+06	3382487	4.10182e+06	3907862	3.41976e+06	4.49349e+06	4.00418e+06	2.87318e+06
GAL-078	1	1	10230.3	16152.9	5807.96	7788.86	8773.18	12742.1	1016.45	2578.12	178127	32.3486	17.9566	5.088	3.03777	2.27211	3.133	46.3182	27.2397	5.231	133.557	201.506	219.272	36369.6	25395.1	30433.8	142430	135441	212062	421088	351522	548117	2915545	3615046	351491	6398.25	2640419	3.84916e+06	2.60552e+06	2454645	2547271	209605	2.85794e+06	2.67736e+06	2.81322e+06	2431434	3.26245e+06	2722027	689234
GAL-079	1	1	5445.91	5650.99	20113.8	4205.94	6334.06	51733.9	648.98	645.172	125134	8.41084	8.52513	33.75	3.09184	6.50754	9.068	24.2542	21.5628	48.92	102.66	126.145	153.565	45444.9	39685.5	43157	104286	108180	102235	293814	305146	311300	1454550	2.3247e+06	2.20203e+06	399761	2.46752e+06	2029516	2.42673e+06	260414	2.41933e+06	1.98841e+06	1.21289e+06	2.947e+06	2.38791e+06	2.64696e+06	4.27489e+06	3.20059e+06	846245
GAL-080	1	1	9407.06	12906.6	9370.89	7150.79	17760.7	15345.6	1019.45	3989.77	130174	28.0247	27.2608	21.19	2.36464	5.6747	5.602	45.6676	39.9199	31.15	85.5428	190.462	252.265	32050.1	27876.6	43694.6	97144.4	125649	157781	328704	347538	412600	3148980	3.60405e+06	112521	3388.5	3.31985e+06	4031328	3223322	2.59307e+06	3375288	4867.25	3.13478e+06	3416552	3183870	3160990	4361785	4.09599e+06	2.54451e+06
GAL-081	1	1	10300.7	12514.5	13345.6	5715.37	17743.6	25691.7	818.724	1229.89	220177	29.6735	25.9297	40.15	3.25788	3.99845	11.28	47.2481	40.3664	53.38	90.948	149.202	178.9	47051.7	41316	49860.4	94026	108728	137781	256820	291254	331819	2.92775e+06	3.18058e+06	2.09957e+06	372690	2286130	3650116	2.12154e+06	2.05633e+06	2.1764e+06	763978	2.36248e+06	1916920	2.36177e+06	2.15964e+06	3898531	3.26304e+06	2.43623e+06
GAL-082	1	1	6180.23	8452.94	10752.1	4344.2	7434.42	10428	676.624	836.712	209475	30.2034	39.1301	19.71	1.77515	3.68778	6.609	48.414	63.9715	28.48	138.088	210.426	249.73	43026.1	43850	50622	132442	150670	171550	346715	395440	441146	2.65636e+06	3056800	1.31682e+06	593966	2.88878e+06	2.41355e+06	2.64477e+06	1.00505e+06	2.68808e+06	1356694	1769923	3.16973e+06	2.62493e+06	2821584	4.23814e+06	3.33351e+06	173696
GAL-084	1	1	5001.99	6263.08	4958.76	2922.61	4420.21	13841.8	767.642	862.873	204971	13.1911	18.0254	9.528	4.02576	4.39616	5.741	21.4573	34.3813	14.33	139.383	196.336	162.306	43532.8	40079.7	43279.9	127896	141373	157513	349810	359951	392664	1635973	2.37806e+06	743524	191042	2867272	2.83446e+06	2865809	1.86914e+06	2971716	800635	2.65351e+06	3.25519e+06	2925677	2.91231e+06	4.34393e+06	3.37115e+06	1042577
GAL-085	1	1	5898.57	7510.74	21936.3	4172.52	4944.37	16600	909.001	1289	200263	33.2944	24.7467	22.3	1.67012	3.09765	7.631	54.9045	36.7244	33.11	91.5838	164.918	186.688	35582.9	27765.9	35482.6	109671	118042	162031	311909	304047	437484	3.05878e+06	3.74456e+06	1547045	164604	2.67291e+06	4.47666e+06	3.53783e+06	3.39827e+06	3665022	976609	2.34625e+06	2850658	3109229	2.84544e+06	4457734	3787837	4324.75
GAL-088	1	1	4940.99	6850.55	4067.49	4602.63	5096.84	9421.43	740.601	723.444	201694	32.3362	27.6948	6.622	3.627	2.10482	5.396	48.6917	49.3937	6.395	87.0598	165.029	175.796	57503.9	46232	57615.8	138645	137501	167876	396363	369803	484462	2389343	2972952	50556.2	3505.25	3.59768e+06	4194146	3805328	1.96434e+06	3.95574e+06	22546.5	3.22418e+06	4.09512e+06	3.88263e+06	3.48868e+06	4.33191e+06	3.97736e+06	2602259
GAL-089	1	1	5066.05	9428.2	10644	7618.1	5172.78	10650.9	745.181	859.116	230077	9.10028	11.5959	5.042	5.76976	2.18444	3.357	17.8491	19.5886	7.627	140.793	192.586	274.133	37874.8	25757.6	43396.8	133167	145019	162185	420369	394256	465981	1.91014e+06	2458026	1.38991e+06	279154	2526123	2.73783e+06	2.51488e+06	1480992	2.39701e+06	1.33417e+06	1.81899e+06	2.90011e+06	2.30696e+06	2436293	3.87193e+06	2.77183e+06	47869.5
GAL-092	1	1	6919.63	10329.2	11764.9	5326.9	12860.4	14141	764.74	1484.74	157486	18.5984	21.6611	12.99	3.65906	6.08998	4.731	35.9772	38.249	18.9	124.41	229.774	262.775	39952.5	33333	44148.6	170609	187657	192927	400583	417135	457302	2.62486e+06	3159137	199748	128421	3344061	4231728	3.41592e+06	2.09526e+06	3.51171e+06	115976	2.68994e+06	3355781	3.07461e+06	3.11261e+06	4.07762e+06	3.18646e+06	1.21587e+06
GAL-093	1	2	5691.04	8438.92	12139.9	7549.02	15308.6	47751.9	870.084	1353.49	93645.7	23.5653	23.2274	13.55	2.5059	5.23924	4.615	33.3432	35.6733	20.55	160.456	207.545	281.568	48018.5	39683.7	50314.3	198913	193654	200776	452483	440496	472155	2341220	2.71793e+06	1681157	190006	3.37102e+06	3.93774e+06	3.67564e+06	2464458	3.80954e+06	711535	2737442	3.88385e+06	3.53126e+06	3.17297e+06	4.09958e+06	3.89296e+06	2318984
GAL-094	1	1	5539.23	6056.17	8152.8	5217.58	6277.84	14100.8	1109.34	1115.91	221523	15.3152	12.4459	3.822	0.821659	4.07805	3.492	26.4682	22.8975	5.947	165	194.203	306.382	36994	31147.2	24649.4	131864	141952	198494	392540	387308	503658	2.6819e+06	3282405	525341	66927.2	3.10751e+06	3600291	2.91705e+06	2504216	2.95825e+06	278122	3.14963e+06	3163795	2825061	3.00006e+06	4.13052e+06	3242979	618231
GAL-095	1	1	9959.15	12786.8	9951.08	7467.03	18226.6	16422	2010.23	16885.5	246160	37.2414	33.7416	20	0.606061	4.75084	6.905	52.7482	56.1163	32.91	107.972	167.447	198.71	36496.2	36290.4	50455.5	97497.3	128665	170796	263441	315632	426492	2981250	3.87932e+06	960394	589690	2.54372e+06	4422224	2611450	2.97439e+06	2.57732e+06	870427	3.72686e+06	3.62265e+06	2.70764e+06	2246018	4.26461e+06	3.9735e+06	2077037
GAL-096	1	1	11409.9	14869.3	17484.6	8818.77	20782	23596	1022.27	4469.33	95926.5	26.9805	30.4059	17.13	1.71112	2.00931	6.231	39.5368	46.6933	28.15	187.347	223.037	248.534	34124.5	42189.2	50644.4	146093	177800	193730	362516	432107	472876	2.67859e+06	3295201	1.88589e+06	1.06754e+06	2.54116e+06	2.91947e+06	2.39522e+06	2501389	2.05599e+06	2.35051e+06	2.59283e+06	2.93489e+06	2.48412e+06	1.9929e+06	3787110	3.94334e+06	226002
GAL-098	1	2	4998.47	6889.63	6851.55	6424.1	5792.47	14243.4	962.203	1081.08	193070	5.50251	6.4488	2.469	3.84087	5.38126	2.018	10.3484	11.988	4.04	148.983	184.009	268.331	34135.5	31938.8	22040.4	157879	193742	190217	418981	428930	493787	2137935	2.93376e+06	850733	77183.5	3.58391e+06	3630847	3.69385e+06	2.21997e+06	3.81201e+06	458425	2.79146e+06	3.28855e+06	3458685	3.26926e+06	4.34257e+06	3659767	1.93147e+06
GAL-100	1	1	4160.04	3857.6	2994.39	4255.27	3970.19	7126.73	896.812	1062.59	151053	9.73394	13.0816	3.822	5.96549	2.91806	3.881	20.2274	25.9574	3.502	113.442	125.4	193.925	36686.7	37889.5	34280.2	125444	157167	169690	424201	456428	426483	2285085	2760047	860826	3694.5	3.09363e+06	4.0775e+06	3.00979e+06	1.79303e+06	3111129	3220	2320024	3.40129e+06	3120586	3.19288e+06	4501400	4.26869e+06	2614702
GAL-001	2	1	5054.15	6510.67	7738.2	5751.7	6059.63	8830.24	625.637	751.941	144624	29.0922	29.2063	7.426	5.46167	3.85937	6.357	41.6116	45.042	10.13	121.973	188.939	116.798	41289.8	41722.7	46800.4	110128	138187	166114	353682	393009	547838	1471003	1.71353e+06	1.05878e+06	163946	1.62743e+06	1.97067e+06	1.57618e+06	1201561	1.67455e+06	888623	1.5049e+06	1606206	1.54772e+06	1.53794e+06	2.25185e+06	1821249	1.11346e+06
GAL-004	2	1	6423.2	5750.18	5365.1	4933.95	4772.25	9162.34	602.126	565.045	239231	29.2755	32.405	18.49	2.85615	3.11732	4.977	45.263	49.0056	31.78	95.8201	100.302	188.846	35635.5	39157.1	48253.1	96210.6	117159	180395	216676	304397	388656	1.68206e+06	2372112	259642	12508.5	2.86345e+06	2.88052e+06	2.97711e+06	1489080	2.94162e+06	147407	2.36497e+06	3114084	2.7738e+06	2.60253e+06	4080135	3208886	1.10405e+06
GAL-005	2	1	4357.81	15223.6	13202.8	3093.79	4957.28	13109.2	1034.89	755.08	238344	20.0478	24.0874	20.28	6.20298	4.99783	4.541	29.2822	33.8494	34.81	100.773	92.8533	146.977	23603.8	39470.2	48704.5	147122	139906	179958	439245	439617	550685	1.99742e+06	2.58022e+06	2057865	26172.2	2.07014e+06	3039240	2.00528e+06	1.52604e+06	1992357	2.07793e+06	1923736	2586116	2.2547e+06	2136761	2953854	1.97796e+06	762475
GAL-006	2	1	7419.19	9803.03	8353.61	5968.42	7602.71	10972	698.539	600.441	148419	21.3082	24.5979	10.28	4.19713	2.42143	4.568	31.233	38.8291	15.33	124.815	229.625	199.298	45445	37236.5	54453.7	141047	143858	201479	353198	400378	606621	2.51312e+06	2844354	1.74602e+06	399439	3546831	3.67008e+06	3654548	2.02652e+06	3.73038e+06	1.49556e+06	2.45967e+06	4.04779e+06	3.70621e+06	3384776	4.2307e+06	3.69192e+06	3.02477e+06
GAL-007	2	1	8409.33	13735.1	16336.2	6522.44	13427.9	15793.7	738.072	1272.79	81639.6	28.7433	32.0673	11.77	2.4784	1.52244	4.185	46.6886	45.016	23.54	145.74	226.995	264.297	34544.2	35381.7	43855.5	144171	155477	220104	345152	392003	506298	2.70021e+06	3.55803e+06	1686414	534250	2.79752e+06	3519664	2.53779e+06	1693296	2.20393e+06	1842847	1.9889e+06	2.72955e+06	2.10033e+06	2324111	4.05985e+06	3.88616e+06	1.65699e+06
GAL-008	2	2	4790.84	10970.4	7336.8	7146.06	5699.99	10452.5	690.001	632.343	179256	19.1015	28.9483	14.44	3.06344	1.82436	4.319	34.6632	46.6481	24.08	101.792	159.607	231.378	15163.7	35216.8	50596.6	109383	115334	187611	380149	340104	525981	2143560	3.3733e+06	851170	50629	3242944	3.25348e+06	3079609	2464994	3.21476e+06	35975.5	3.17764e+06	3.80196e+06	3.22977e+06	3279839	4.71466e+06	4.15315e+06	1.98504e+06
GAL-010	2	1	10362.6	10630	5417.05	5781.69	7720.89	10913.4	644.802	731.007	135399	11.5511	10.638	3.583	2.97114	2.45289	2.992	24.3148	26.7091	6.697	118.862	191.775	138.905	35512.3	31741.9	43860.8	85017.8	94957.3	130267	223526	252415	356559	2.40081e+06	2.93434e+06	530563	95199	1.82303e+06	3.8253e+06	1.76164e+06	1.79645e+06	1.83183e+06	453886	2.29441e+06	1881785	1.84703e+06	1.82627e+06	3.50475e+06	3904667	2.20897e+06
GAL-014	2	1	8392.27	10171.8	4336.76	5898.89	8335.74	11237.4	776.585	1475.81	196065	38.215	38.002	13.41	3.0209	1.52427	5.284	51.9681	52.0863	19.72	113.688	170.437	146.273	31404.4	30654.3	45437.5	114508	113940	192620	308310	299902	532296	2.61448e+06	2.97302e+06	168736	4163	2.29699e+06	3.29853e+06	2162465	1.63674e+06	2069317	48363	2.27727e+06	2.699e+06	2112900	2.31034e+06	3.76333e+06	3.11893e+06	852898
GAL-016	2	2	9153.8	8561.89	6828.97	4631.37	7384.61	10204.3	644.128	538.736	180053	29.0963	28.0032	9.573	4.0252	2.11994	4.655	46.0499	48.297	14.76	117.742	196.165	154.771	39993.5	35656.5	51261	133111	142856	160882	348649	365206	483542	2.48605e+06	2886642	842860	3822.25	3.528e+06	3130193	3.48489e+06	1950310	3.30367e+06	999368	2.52958e+06	3.87508e+06	2.98528e+06	2.92554e+06	3.80262e+06	3.86031e+06	1.22678e+06
GAL-019	2	1	8311.14	8920.15	16084.4	7375.88	10114.2	24394.3	1185.03	3558.61	296590	23.6578	28.5742	24.62	2.46468	2.27434	8.917	30.1648	41.1528	39	71.6144	186.113	167.914	15133.6	49406.1	32195.7	132806	152118	164503	372702	404430	453292	2543627	3.13348e+06	2250575	535954	2.60933e+06	3873385	3.04559e+06	2.21955e+06	3.05969e+06	2780167	2.72457e+06	3.05963e+06	2819764	2.76171e+06	3.9154e+06	3.46334e+06	1.18982e+06
GAL-022	2	1	8598.21	8656.52	4400.68	2502.76	10218.7	12930.7	681.423	1078.38	98185.8	34.4441	31.1107	9.012	3.20843	1.41457	4.574	50.5912	55.2042	11.17	159.915	202.338	146.853	37994.5	33087.6	46168.4	129039	152242	154536	292910	369020	396589	3036457	3.4427e+06	1.74108e+06	430190	2848426	3.74027e+06	2.71851e+06	2532957	2.71753e+06	1.51021e+06	2.6769e+06	2.9697e+06	2.62986e+06	2.69176e+06	4.19021e+06	3609061	1836632
GAL-025	2	1	11817.4	14332.7	11898.8	7526.28	15231.3	14395	926.154	4042.01	141325	27.7731	31.2858	25.08	3.50975	2.07664	6.815	44.3457	50.2042	44.43	131.145	248.186	323.237	33524.3	41318.2	43708	112808	127266	195592	253880	330594	402705	3.25879e+06	3.70819e+06	339016	8129.75	2.72367e+06	3.82101e+06	2.48816e+06	1.83908e+06	2.51012e+06	174847	3.03644e+06	2.85447e+06	2.8503e+06	2.42859e+06	4.01757e+06	3590233	1.34857e+06
GAL-027	2	1	13181.6	14749.4	14415.2	8456.11	23135.2	20535.5	3076.14	15265.3	149704	34.6775	34.8425	25.37	2.72609	2.03056	6.47	49.9224	53.7382	38.23	123.508	225.429	155.319	43576.8	45334.3	51822.6	125652	138740	181470	295226	362919	486470	3.34133e+06	3.83814e+06	2.43761e+06	1.54912e+06	2.25346e+06	3.73961e+06	2266061	3.59308e+06	2.29175e+06	2.15727e+06	3.89178e+06	2368081	2.2282e+06	2.10908e+06	3.7903e+06	2457146	1678034
GAL-029	2	1	5329.34	7400.45	11888.8	4480.54	5685.42	9197.57	687.323	758.132	120941	37.2566	34.139	15.35	3.96144	1.54927	7.079	38.8984	47.2871	21.06	96.7107	113.953	192.407	40951.4	31007.8	46668.3	131664	142807	181361	349214	409096	579262	2704957	3.30856e+06	1287410	294868	3378042	4.19133e+06	4229754	2.67989e+06	4.29439e+06	1538061	2.98802e+06	4257360	3.9561e+06	3281642	4.31227e+06	3.69287e+06	2787178
GAL-031	2	1	4630.42	10238	5467.61	5826.23	9661.39	12800.4	1134.58	920.595	491698	19.7614	19.7169	5.33	9.66043	7.43279	4.205	33.8706	26.7202	5.788	108.75	120.617	149.868	15153.3	31080.7	35535	113226	130998	161636	383323	410377	491558	1694776	2.45147e+06	31993	3963	3.01863e+06	2.77949e+06	2.96634e+06	1.32388e+06	2.96753e+06	7089.75	2298704	2971930	2.8356e+06	2791735	4.41181e+06	4.039e+06	1.26735e+06
GAL-032	2	1	6625.96	12468.1	8433.54	7505.86	22242	35098.8	791.274	3324.94	79387.4	29.9409	23.3816	5.919	1.21171	6.11315	4.647	42.7448	38.2531	7.152	111.698	152.223	194.208	27437.1	24931.7	31841.8	174438	145679	190476	432756	349363	485803	2729060	3.36511e+06	1.30693e+06	224758	2.18977e+06	3443108	1.96329e+06	2.46836e+06	2049108	1293272	3.06192e+06	3.00714e+06	1.91662e+06	2113826	3315517	3.58934e+06	1.01006e+06
GAL-033	2	1	5310.74	7744.19	7606.31	5505.95	5818.48	8688.7	659.209	753.662	298991	32.3189	29.3059	15.86	4.07667	3.91943	6.013	50.3278	51.7529	22.42	79.1275	210.998	169.64	42608.4	43284.2	60248.4	113307	134877	158611	339703	353237	472975	2.26335e+06	3387309	2.67618e+06	1.44459e+06	2.72318e+06	3.25408e+06	2496875	2.54569e+06	2.45178e+06	2516839	2936193	3281832	2365705	2.68002e+06	4.05119e+06	3.31132e+06	118497
GAL-034	2	1	10449.5	13337.3	11881.4	6249.51	10607.7	10916.8	805.127	2221.87	137509	28.9614	30.6526	9.333	0.97365	4.99847	3.795	43.4137	43.9988	19.12	141.092	235.059	162.913	43616.9	35817.7	50174.6	114562	118947	144947	280590	307731	401900	3157324	3289533	1.37758e+06	417519	2.9287e+06	3467581	2.82962e+06	1.761e+06	2744062	1.27241e+06	2501027	2.68935e+06	2.66341e+06	2.39472e+06	3.79571e+06	4.13841e+06	2.6177e+06
GAL-035	2	1	10484.4	11929.9	7952.57	6124.97	12182.6	18709.8	650.12	1308.1	92985.9	28.3871	27.8825	14.25	2.25806	2.01621	3.919	42.2581	44.9797	22.24	132.353	232.14	231.445	39200	35424.9	49939	150012	131585	212094	323914	318723	436790	2.91639e+06	3413266	318032	9810	2539653	2184719	1.81387e+06	2.52414e+06	2.00259e+06	19975.5	2.2704e+06	1.56279e+06	1.70046e+06	2.06871e+06	3682647	3.09623e+06	2.06728e+06
GAL-038	2	1	7750.24	14162	10159.5	4018.6	2108.85	26991.7	721.165	1364.18	116357	27.1	24.2924	14.77	1.58671	1.95463	4.14	45.3136	39.1644	24.42	125.197	192.703	239.486	38803.6	39983.7	60339	95080.8	114660	194888	245757	316861	459162	3006463	3.47193e+06	1.34476e+06	426293	3.0786e+06	3189932	3001953	2.64312e+06	3.02814e+06	937536	2.86872e+06	3.31562e+06	2849461	2.85521e+06	4.02624e+06	3.60953e+06	1117952
GAL-039	2	1	7988.27	13745	19898.5	5982.07	11092.5	20693	721.969	1366.91	109505	26.8037	37.1581	24.46	1.80616	3.52558	5.97	40.1327	55.986	37.02	101.298	157.852	123.286	48763.2	51207.3	42112	150964	159790	184424	374958	394787	449518	2.53797e+06	3.13971e+06	1.23187e+06	536698	2.37891e+06	3.19661e+06	2.10694e+06	2.26145e+06	2266793	1.1234e+06	2.69734e+06	2.5033e+06	2.20033e+06	2121690	3.05325e+06	2.88983e+06	1.36192e+06
GAL-040	2	1	9705.27	12473.9	6073.44	6781.27	9014.45	21921.7	653.133	817.779	145727	26.024	27.9146	9.447	2.41714	2.29475	5.163	40.5793	43.2594	15.2	137.667	223.552	194.829	36093.4	32595.8	36788.6	138964	143278	176348	328040	357778	474818	2995793	3.19827e+06	908268	189695	2.36473e+06	3292447	2.97835e+06	2343928	2975287	751086	2487951	2.96478e+06	3314806	2512707	3349952	3.27243e+06	20197.2
GAL-041	2	1	4832.39	6422.07	16083.2	4327.2	4048.16	18791.2	631.297	758.951	191915	17.6103	16.4641	22.15	2.14711	4.07032	4.54	31.7968	33.4415	41.22	86.3158	118.653	195.495	20633.7	22236.5	32363.2	92756.1	94239.5	165324	215587	257292	326116	1.50722e+06	2.16935e+06	980653	21032	3285924	3.52888e+06	3.90981e+06	1.27609e+06	4.21469e+06	577119	1.99282e+06	3.66021e+06	3804967	3278524	3786011	3560612	1.41486e+06
GAL-042	2	1	7557.09	13424	5436.77	4367.84	6108	9793.89	923.847	813.087	259966	24.9785	23.1818	4.678	5.45794	1.51515	3.569	35.9159	38.4343	8.705	96.3312	194.56	159.176	11301.6	29820.3	27076.2	125839	140815	186754	388303	415790	582514	2.68312e+06	3.12456e+06	610673	43922	2.1306e+06	3.66913e+06	2848779	1.7744e+06	2.74722e+06	226628	2205874	2.07732e+06	2.38711e+06	2.16399e+06	3492680	2453274	1379921
GAL-045	2	1	8260.28	14442.7	4930.02	5939.77	8705.27	11525.4	907.874	723.219	84094.5	16.8999	23.0214	5.513	4.01196	2.14497	3.483	31.1853	36.5754	8.354	72.0422	110.027	248.626	15759.1	29103.8	38268.2	126793	126844	199557	377255	363766	531690	2.76e+06	2.81768e+06	6037	3271.5	2.23652e+06	2353398	2.02179e+06	1.75605e+06	2.10984e+06	4256.5	2.29715e+06	3.46683e+06	1.91209e+06	1.94379e+06	3818613	3.90858e+06	492236
GAL-046	2	1	6123.48	8059.48	9654.37	3059.74	6618.99	13422.8	637.007	652.491	200906	19.6633	25.2105	20.62	3.72128	2.23302	7.284	35.8383	45.9019	29.83	116.76	153.225	149.778	31876.6	36226.4	66820	88229	105981	156116	235970	303876	426053	2.48552e+06	3358848	1.91523e+06	398710	3.53889e+06	3952977	3252693	2.25294e+06	3.26631e+06	1.66098e+06	2.59522e+06	3.70669e+06	3135488	2.68785e+06	3.95695e+06	3.90338e+06	1.73244e+06
GAL-047	2	1	6598.09	6221.86	13282.7	5365.86	8074.68	22246.2	641.022	737.139	208068	18.14	22.2468	26.04	4.55612	3.68045	8.674	37.1457	43.6435	40.35	127.802	150.085	102.328	29467.3	33704.8	46290.4	143558	130430	156671	333072	323617	441007	2.20894e+06	2.72946e+06	2803615	844173	3.70395e+06	3879942	2.61857e+06	1.64128e+06	2.55156e+06	1.98543e+06	1.78868e+06	2.86782e+06	2783224	2.38623e+06	3.7233e+06	3.32811e+06	454058
GAL-048	2	1	7401.19	9702.2	5613.38	5248.22	7165.47	13280.4	892.556	922.575	792670	34.9057	34.0849	12.31	3.77358	3.58504	4.53	48.4906	58.2344	18.88	82.7008	148.348	172.834	31505.3	41277.9	65237.6	81316.8	109996	148225	222277	286145	393731	2678908	3028210	642928	64157.8	3280750	3.95945e+06	2920569	2.03797e+06	3146199	27188	2279191	3464246	3.2939e+06	3.04116e+06	3.99705e+06	3856649	2.08631e+06
GAL-050	2	1	9350.72	13488	12567.9	7845.85	11250.9	15390.1	1221.91	2112.99	231350	22.073	10.1217	18.15	16.9766	11.6741	5.987	29.9587	17.6602	30.07	112.634	163.184	164.618	8517.4	17283.3	18264.5	142345	154330	192436	418425	438426	570069	2753497	3.32364e+06	1.47306e+06	495638	2682774	3362961	3165575	1845155	2.99305e+06	1.76131e+06	2.11886e+06	2.43282e+06	2.46718e+06	2.36009e+06	4.04068e+06	3.73151e+06	1.80715e+06
GAL-053	2	1	5983.94	6574.27	3679.27	5802.47	4621.43	9963.6	663.654	613.254	233189	7.74224	9.10193	3.564	3.87579	3.49334	3.607	24.8578	24.2648	5.427	92.9772	169.706	190.657	29847.7	27715.1	42997.1	131348	134880	172636	304603	330026	452186	1.76241e+06	2.11251e+06	139110	6592.25	2.4779e+06	3.08198e+06	1979327	1200359	2.10384e+06	58281	1853644	2196065	2202994	2.21381e+06	3.92907e+06	2.67954e+06	21652
GAL-055	2	1	6298	6690.58	3033.97	9340.29	6904.3	7292.04	772.069	714.939	168924	9.27678	17.2768	4.476	2.92124	1.92907	5.378	18.3301	32.2956	2.725	115.267	169.604	219.043	18843.1	43186.4	43392.9	137498	154327	190573	423522	464132	566961	1755410	2321026	70078.5	6681.5	2.52387e+06	2735575	2326205	1195958	2.44714e+06	52585	1847089	2.84443e+06	2.22069e+06	2.18655e+06	3.71087e+06	3695002	1.96569e+06
GAL-057	2	1	8963.17	17185.7	10043.3	7634.51	13514.6	12630.2	1404.76	3344.21	280643	21.9398	23.1068	19.87	9.6391	2.43243	5.147	35.8797	40.8028	36.75	98.023	179.983	182.153	9343.86	27510.4	28470.2	170300	152149	180329	499664	425229	559182	3.6597e+06	3993243	1830935	642500	3.01904e+06	4.06781e+06	3127504	2.98628e+06	3.16411e+06	935352	3.60179e+06	3.36591e+06	3.17021e+06	2.86848e+06	4.26373e+06	3.82723e+06	2.31908e+06
GAL-059	2	1	6516.43	7081.47	22989.5	5935.55	7957.38	52923.4	609.182	564.752	146655	19.6019	13.1631	16.72	2.454	4.45231	5.011	33.0888	23.2263	29.66	32.2265	100.802	160.195	30902.6	25986.4	35862.8	118758	105624	170361	302219	273730	436951	2.01559e+06	2.2641e+06	2.81631e+06	1260300	2.98213e+06	2.7423e+06	2.5389e+06	1298704	2555823	1.40715e+06	2.13311e+06	2935711	2.8736e+06	2.90012e+06	3.6748e+06	3.44287e+06	1.57784e+06
GAL-062	2	1	5639.47	9770.56	8988.18	3311.02	5240.85	16350.4	1080.54	764.995	277505	23.2839	23.6834	9.796	6.15819	3.59604	4.887	36.2076	34.9268	17.83	68.4859	129.963	155.391	18556.6	27505.5	39675.3	103721	105863	170149	299104	332308	513735	2.27306e+06	2514622	827364	26337.5	3300600	3.64446e+06	2.88971e+06	1.63207e+06	2.84565e+06	309310	2.20186e+06	2278565	2.41035e+06	2437587	3900836	2.76278e+06	785716
GAL-063	2	1	7048.05	10565.8	7923.57	4915.05	7397.92	11832.1	731.623	704.035	193458	23.5109	22.6232	12.45	4.31078	4.40911	5.226	37.8321	44.2183	19.64	103.867	159.327	218.897	38879.4	48252.8	44478.8	103131	134841	177982	245051	315476	395456	2558217	2.96291e+06	469012	1.02575e+06	1.97287e+06	3.31868e+06	2.43941e+06	1.295e+06	2.47749e+06	152167	2.20302e+06	1165008	2.3305e+06	1881923	3.32734e+06	2.46575e+06	554260
GAL-064	2	1	3800.5	11849.2	3305.82	6802.42	11021.6	8337.83	711.043	715.743	223003	13.9557	25.5461	5.511	3.1303	2.32211	5.834	21.5757	35.7262	4.356	79.2615	162.02	185.065	19529.6	42015.9	40287.1	125776	136851	172134	400389	406776	536469	1.11993e+06	2.04075e+06	38824	9820.5	2075555	2.4528e+06	2.01346e+06	420135	1.8841e+06	9971.75	1129636	1.99423e+06	1.95764e+06	1.64094e+06	2.86824e+06	1.90147e+06	102785
GAL-065	2	1	8989.2	19411.9	5925.57	7264.55	13286.1	12146.9	1261.87	3231.44	455482	14.3427	17.3383	5.405	15.0376	7.29851	3.779	23.3709	24.1352	10.18	101.794	149.036	182.846	13673	27890.2	41108.9	131174	130485	175217	426257	444653	523701	2.67936e+06	3.39325e+06	10439.2	2946	2.92258e+06	3365380	3.00739e+06	2293209	2.9925e+06	7646	2.71045e+06	3.21554e+06	2.88684e+06	2.58027e+06	4.03535e+06	4.20665e+06	1589474
GAL-066	2	1	9548.71	15724.8	11477	7996.01	5567.82	13287.3	1017.99	1067.49	177071	15.866	24.2442	20.55	4.78428	1.72951	5.19	26.0426	41.1458	38.6	91.341	116.731	118.639	9096	19414.7	23698.9	111067	97948	153126	358987	317498	481108	2472994	2666756	983632	216518	2396950	3.07773e+06	2.13691e+06	1.70532e+06	2.01005e+06	175658	2034722	2502950	2.1419e+06	2.04391e+06	3.9856e+06	3.26328e+06	180578
GAL-068	2	1	5980.81	7319.14	9824.13	4561.04	4405.02	9235.86	598.862	570.983	247654	15.3279	13.6636	18.73	4.24542	2.33946	5.448	26.5011	26.799	31.72	57.5265	128.483	139.957	27219.6	33933.4	43781.7	75989	109836	125970	175061	294296	337100	1994065	2.4471e+06	235770	4159.5	2.15614e+06	2.06707e+06	2096713	1.05054e+06	2138612	156026	1.74413e+06	1.97657e+06	2.2252e+06	2209995	3.28248e+06	2.52094e+06	863131
GAL-071	2	1	6681.42	8612.4	6005.84	4664.87	7967.28	48377.8	796.687	2067.82	6402.69	31.6282	32.8228	4.482	3.75396	5.7563	3.196	47.4989	53.274	4.09	121.882	227.494	256.425	37981.2	46605.5	56550.5	104198	137556	197229	311139	381806	472210	2.22356e+06	2.89314e+06	318639	222370	2.52542e+06	3.52609e+06	2547904	1.91735e+06	2671997	128898	2.4813e+06	3.03645e+06	2.66009e+06	2463737	3818477	3.52264e+06	1.72436e+06
GAL-072	2	1	5759.62	10228	9460.87	6151.87	8468.83	17641.7	859.788	1043.78	278214	28.2791	32.5183	28.34	2.63906	1.48476	9.505	42.1545	51.2095	47.46	116.149	142.92	163.651	12845.9	31188.8	47640.7	117204	122469	139918	401171	349720	440196	2.51341e+06	2.79309e+06	2.07996e+06	390602	2.29317e+06	2.61036e+06	2.2934e+06	1.83592e+06	2296469	1.81755e+06	2.57719e+06	2585940	2058175	2180740	3.93332e+06	2928458	1140320
GAL-073	2	1	5061.83	6080.52	4153.11	4354.37	4399.43	10489.1	599.763	651.408	272745	25.1348	27.9739	9.293	4.70903	2.73095	5.778	42.0232	47.4954	11.55	96.587	194.13	151.618	38906.6	47587	56393.7	101901	129150	141140	292451	356049	421506	1.54225e+06	2.18569e+06	201747	7778	2097393	3.5793e+06	2346726	1.84008e+06	2.40235e+06	176029	2072457	2.28684e+06	2.46362e+06	2.27043e+06	3.5813e+06	2.15559e+06	369492
GAL-077	2	1	9207.72	6964.46	10931	6357.32	8064.63	19025.6	1668.35	10861.6	159351	28.3657	21.7353	18.82	3.51808	6.4218	5.27	41.0901	34.7649	29.52	112.527	215.038	76.4174	42489.7	40445.2	46941.6	137164	163269	179783	357412	412109	579731	3.54435e+06	4.17032e+06	2.51349e+06	1.17564e+06	2.7426e+06	4.07833e+06	2.76087e+06	2.58137e+06	2.50279e+06	2.58815e+06	3106372	2.61133e+06	2.39886e+06	2.89902e+06	3.7709e+06	3.03141e+06	312946
GAL-083	2	1	7187.81	11570.7	18394.9	5451.1	10259.8	38274.2	765.435	1592.69	158264	31.3818	15.3275	16.92	3.60929	4.49469	5.502	42.6325	28.5784	29.76	147.228	147.478	219.053	46385.2	33503.5	36990.9	139071	139069	166673	401642	365902	503148	1.95992e+06	2346871	1.55453e+06	523479	2800006	3111328	2.65321e+06	1.60452e+06	2.50757e+06	315376	1.68976e+06	2.87057e+06	3008797	2040502	2199522	2.50239e+06	1494594
GAL-086	2	1	5971.94	6312.59	16026.8	5566.3	6200.62	13513.3	699.746	814.566	92486.9	37.9643	34.3977	18.68	2.79022	4.10206	5.947	56.0116	48.9236	32.06	129.241	138.753	229.728	34408.7	34196.7	54942.2	165087	178347	241726	407565	443386	571514	1.72051e+06	2.23172e+06	1.17253e+06	51356.5	2.81569e+06	3282560	2.36921e+06	1580690	2.31704e+06	15783.8	1.62365e+06	2.19906e+06	2.11268e+06	2134412	3.7324e+06	2.56396e+06	497026
GAL-087	2	1	8304.05	13198.9	4778.17	7049.57	10227.5	9882.56	951.009	1397.41	86417	16.716	21.7905	4.898	2.08906	2.71294	4.038	29.8445	40.8989	6.587	201.691	179.871	229.699	16017.7	15995.7	23468.1	172024	178885	187355	369453	385594	459049	2.52551e+06	3036236	1.17007e+06	220845	3.51821e+06	3.66163e+06	3.01978e+06	1.49729e+06	3.01799e+06	965943	1.84306e+06	3158620	2.93742e+06	2.81755e+06	3731278	3.03326e+06	500198
GAL-090	2	2	7112.05	8074.32	8507.56	5210.53	4776.52	17798	682.215	710.988	143758	26.5517	25.9971	6.989	2.99282	1.95621	4.183	44.6995	45.2285	12.06	55.771	152.416	134.595	28062.1	37416.3	26522.1	115744	104342	117432	251488	284856	320407	2.17531e+06	2.79979e+06	252960	15642.5	2686673	3.00255e+06	2.38989e+06	2.1442e+06	2.69525e+06	124355	3.15079e+06	2.50636e+06	2.51571e+06	2.87264e+06	4.24593e+06	3.24829e+06	1.02085e+06
GAL-091	2	1	11046.5	20817.7	9956.95	10367.5	16542.3	13450.9	1097.23	1416.01	222117	26.9196	35.6452	17.56	2.99737	3.47461	4.886	44.5994	51.7502	35.59	66.2581	107.894	93.9607	7502.11	16806.1	28894.5	116155	93174.1	135139	338019	276077	458619	3.4334e+06	3.4396e+06	1.64543e+06	218134	3.00345e+06	3.09958e+06	2.69185e+06	3153192	2.63667e+06	1.35373e+06	2773412	3.56168e+06	2.50246e+06	2.6778e+06	4206073	4.14129e+06	1.34159e+06
GAL-097	2	1	13375.7	14154.6	6437.01	7769.02	14039.2	11524	1413.11	5937.31	120670	27.3717	29.4078	6.299	3.12245	3.08835	3.653	49.8855	44.789	10.13	125.004	213.135	289.774	38963	35957.6	55763.4	133235	133696	187189	320121	334836	475439	3.23558e+06	3.73038e+06	1.11899e+06	141811	2.90354e+06	3785136	2270285	2.30411e+06	1.90912e+06	268371	2431161	2.5736e+06	2253428	2.26367e+06	3.83366e+06	2642858	59923.2
GAL-099	2	1	8941.84	16848.7	14740.9	7799.25	24893.2	11989.9	2037.07	9051.99	186298	25.9987	21.4896	28.54	9.13194	3.48672	8.974	39.6918	29.2694	45.74	72.2979	177.676	206.141	11472.1	27954	48214.6	140550	155822	229463	402054	451966	620597	3.34362e+06	3.51225e+06	2474556	1171646	2111390	3.70344e+06	2.88094e+06	2.43471e+06	2964415	2127097	2.53545e+06	2.67738e+06	2.59945e+06	1952900	3.59299e+06	2.99392e+06	1951007
[truncated: 151 more columns]
